# Supplementary material for: Ionic Liquid Microenvironment Engineering in HKUST-1 for Efficient Photothermal CO2 Cycloaddition
Source: Molecules. 2026 Jul 3;31(13):2332. doi: 10.3390/molecules31132332 (PMC13363707; doi:10.3390/molecules31132332)
Supplement: Supplementary file 1 [file molecules-31-02332-s001.zip]

Archive with 1 entries (1 files):
- molecules-4370368-supplementary.pdf
